# Supplementary material for: Intermittent Fasting Resolves Dyslipidemia and Atherogenesis in Apolipoprotein E-Deficient Mice in a Diet-Dependent Manner, Irrespective of Sex
Source: Cells. 2023 Feb 7;12(4):533. doi: 10.3390/cells12040533 (PMC9953823; doi:10.3390/cells12040533)
Supplement: Supplementary file 1 [file cells-12-00533-s001.zip]

Archive with 1 entries (1 files):
- cells-2177876-supplementary.pdf
